# Supplementary material for: gp130/STAT3 signaling is required for homeostatic proliferation and anabolism in postnatal growth plate and articular chondrocytes
Source: Commun Biol. 2022 Jan 17;5:64. doi: 10.1038/s42003-021-02944-y (PMC8763901; doi:10.1038/s42003-021-02944-y)
Supplement: Supplementary file 4 — Supplementary data 2 [file 42003_2021_2944_MOESM4_ESM.xlsx]

## Sheet: Sheet1
Supplementary Data 2: Average values of lumbar (L) vertebral body height and endplate areas as determined by microCT. Average value ± standard deviation is shown; n=4 males and females of each genotype pooled. Data were generated based on the measurements described in Supplementary Table 3. VVBH = Ventral (anterior) vertebral body height, DVBH = Dorsal (posterior) vertebral body height, CSA = Cra…
		VVBH (mm)		DVBH (mm)		CSA (mm)		CaSA (mm)
		Control	Stat3 deleted	Control	Stat3 deleted	Control	Stat3 deleted	Control	Stat3 deleted
	L1	2.45±0.17	1.99±0.07	2.89±0.18	2.18±011	1.57±0.06	1.90±0.26	1.82±0.02	2.26±0.42
	L2	2.77±0.09	2.13±0.09	3.15±0.10	2.37±0.13	1.74±0.12	1.89±0.19	2.00±0.09	2.26±0.18
	L3	2.88±0.10	2.10±0.03	3.37±0.09	2.37±0.06	1.78±0.10	2.10±0.13	1.82±0.06	2.37±0.26
	L4	2.88±0.04	2.14±0.05	3.31±0.08	2.33±0.07	1.82±0.11	2.18±0.18	2.08±0.09	2.51±0.10
	L5	2.87±0.14	2.14±0.10	3.18±0.25	2.37±0.07	2.08±0.07	2.40±0.17	2.21±0.12	2.65±0.29
	L6	2.73±0.12	2.01±0.10	2.96±0.18	1.88±0.02	2.07±0.07	2.38±0.10	1.86±0.10	2.45±0.16
