# Supplementary material for: gp130/STAT3 signaling is required for homeostatic proliferation and anabolism in postnatal growth plate and articular chondrocytes
Source: Commun Biol. 2022 Jan 17;5:64. doi: 10.1038/s42003-021-02944-y (PMC8763901; doi:10.1038/s42003-021-02944-y)
Supplement: Supplementary file 5 — Supplementary data 3 [file 42003_2021_2944_MOESM5_ESM.xlsx]

## Sheet: Fig. 1b
Months	Stat3fl/fl																																				Acan-Cre+/ERT2;Stat3fl/fl
1	11	11	11	11	11	11	11	11	11	11	11	11	11	11	13	14	13	11	14	10	14	11	11	11	10	11	11	14	11	11	13	13	11	10	13	11	10	9	10	8	9	9	7	8	10	10	14	10	11
3	21	23	21	18	19	20	20	20	20	19	31	20	19	17	21	18	22	19	22	20	22	22	22	21	18	21	22	19	19	20	19	21	17	19			17	16	16	17	18	18	18	17	17	17	17	17	19
6	28	27	21	20	24	26	24	25	21	28	21	25	24																								19	19	21	18	19	20	19	22	22
9	23	32	35	25	37	30	25	35																													21	25	22	22	22	23	20	21
[truncated: 11 more columns]

## Sheet: Fig. 1c
Months	Stat3fl/fl																										Acan-Cre+/ERT2;Stat3fl/fl
1	16	13	13	14	14	12	14	12	16	15	14	15	14	13	10	11	11	14	13	14	12	13	14	11	15	11	11	11	11	10	12	12	16	15	13	13	16	12	13	10	11	12	10	13	14	10	13	11	8
3	25	22	21	20	23	21	22	22	23	23	24	23	22	21	22	18	21	22	22	21	19	24	23				20	18	20	19	20	21	20	19	23	20	20	19	20	21	17	20	20	18	20	18	19	19
6	32	27	23	24	26	29	28	27																			21	23	21	22	22	22	22	27
9	26	28	28	34	29	34																					23	21	22	25	24	30	24	25
[truncated: 1 more columns]

## Sheet: Fig. 1d
1 month		3 months		6 months		9 months
Female	Male	Female	Male	Female	Male	Female	Male
13.253	16.8605	16.474	8.73016	21.39	22.22	30.58	22.9
21.9277	16.8605	21.3873	17.8571	21.39	14.81	17.36	29.6
13.253	16.8605	21.3873	8.73016	13.12	22.22	27.27	26.25
30.6024	24.4186	16.474	13.2937	25.53	18.52	27.27	16.19
21.9277	9.30233	11.5607	8.73016	21.39	18.52	27.27	19.54
21.9277	9.30233	11.5607	4.16667	17.25	18.52	23.97	-0.57
39.2771	-20.9302	11.5607	8.73016	21.39	18.52	33.88	19.54
30.6024	-13.3721	16.474	13.2937	8.98	0	30.58	16.19
13.253	1.74419	16.474	-4.96032	8.98
13.253	1.74419	16.474	8.73016
-21.4458	-20.9302	16.474	8.73016
13.253	9.30233	16.474	13.2937
4.57831	1.74419	6.6474	8.73016
4.57831	24.4186	11.5607	4.16667
4.57831	16.8605	16.474	22.4206
-4.09639	9.30233	11.5607	8.73016
-4.09639	24.4186	11.5607	8.73016
13.253	1.74419	16.474	17.8571
-4.09639	-5.81395	16.474	8.73016
4.57831	24.4186	11.5607	17.8571
-4.09639	1.74419	16.474	13.2937
-12.7711	16.8605	11.5607	13.2937
4.57831	39.5349	16.474
4.57831	24.4186	21.3873
9.27711

## Sheet: Fig. 1e
Female	Male
118.4	21.75
104.83	18.57
101.86	33.83

## Sheet: Fig. 1f
Stat3																pStat3
Males								Females								Males								Females
0.18	0.31	0.09	0.33	0.09	0.23	0.63	0.11	0.65	0.44	0.31	0.53	0.56	0.51	0.14	0.37	0.18	0.28	0.17	0.18	0.21	0.23	0.43	0.11	0.65	0.44	0.31	0.77	0.56	0.51	0.34	0.37

## Sheet: Fig. 2b Female
Resting zone				Prolferative zone				Pre-hypertrophic zone				Hypertrophic zone
Acan-Cre+/ERT2	Stat3fl/fl	Acan-Cre+/ERT2; Stat3fl/fl		Stat3fl/fl	Acan-Cre+/ERT2	Acan-Cre+/ERT2; Stat3fl/fl		Stat3fl/fl	Acan-Cre+/ERT2	Acan-Cre+/ERT2; Stat3fl/fl		Stat3fl/fl	Acan-Cre+/ERT2	Acan-Cre+/ERT2; Stat3fl/fl
13.038	15.845	11.888		93.589	102.179	72.613		16.934	15.857	28.475		40.678	34.777	57.289
15.601	17.958	14.471		82.275	93.5	80.794		17.989	18.451	26.361		31.76	42.389	70.726
12.843	13.773	10.012		94.349	93.739	67.925		24.296	20.307	28.671		32.764	40.428	47.674
17.049	17.958	16.129		86.714	95.879	62.253		17.958	20.704	16.727		42.492	41.623	56.159
15.043	15.88	18.222		81.709	88.822	73.208		10.563	19.356	24.567		36.669	43.835	47.951
18.411	14.826	14.938		88.726	91.106	72.281		16.901	16.171	35.614		38.16	47.571	65.399

## Sheet: Fig. 2b Male
Resting zone				Prolferative zone				Pre-hypertrophic zone				Hypertrophic zone
Acan-Cre+/ERT2	Stat3fl/fl	Acan-Cre+/ERT2; Stat3fl/fl		Stat3fl/fl	Acan-Cre+/ERT2	Acan-Cre+/ERT2; Stat3fl/fl		Stat3fl/fl	Acan-Cre+/ERT2	Acan-Cre+/ERT2; Stat3fl/fl		Stat3fl/fl	Acan-Cre+/ERT2	Acan-Cre+/ERT2; Stat3fl/fl
19.094	17.523	14.852		69.026	81.191	52.923		24.229	26.463	27.402		34.8	45.936	45.236
15.746	15.023	18.873		81.987	80.681	66.144		20.963	20.614	21.974		36.99	46.637	57.051
17.515	21.638	15.023		71.933	72.044	67.209		17.708	21.085	31.319		46.643	41.167	60.272
17.856	21.774	11.646		72.535	79.529	54.879		20.833	21.568	28.336		44.019	45.925	56.532
18.452	22.01	17.18		74.566	74.949	53.73		25.022	16.555	32.342		54.135	49.346	52.382
15.308	22.604	20.615		78.544	86.228	59.924		20.937	22.166	35.63		50.777	48.849	63.321

## Sheet: Fig. 2c
Stat3fl/fl											Gli1-CreERT2;Stat3fl/fl
11	11	8	12	12	11	12	12	11	11.3	10.6	10	9	8	8	7	7	10.4	9.3	6.7

## Sheet: Fig. 2d
Stat3fl/fl											Gli1-CreERT2;Stat3fl/fl
11	10	11	13	12	12	12	13	11	11.4	12.6	9	7	9	10	6	9	11	8

## Sheet: Fig. 2e
Female			Male
Stat3fl/fl	Gli1-Cre+/ERT2; Stat3fl/fl		Stat3fl/fl	Gli1-Cre+/ERT2; Stat3fl/fl
341.775	277.332		332.038	190.244
312.211	284.907		323.786	214.553
298.488	241.702		406.003	261.332
	292.312		404.875	257.745
	299.623		432.168	361.783
			491.792
			482.168

[truncated: 15 more sheets: Fig. 3c female, Fig. 3c male, Fig. 3d, Fig. 3e, Fig. 5c, Fig. 5d, Fig. 7c, Fig. 8C, Fig. 9a, Fig. 9b, Fig. 9c, Fig. 9d, Fig. 10a, Fig. 10b, Fig. 10c]
